# Supplementary material for: Physical activity and acute exercise benefit influenza vaccination response: A systematic review with individual participant data meta-analysis
Source: PLoS One. 2022 Jun 15;17(6):e0268625. doi: 10.1371/journal.pone.0268625 (PMC9200169; doi:10.1371/journal.pone.0268625)
Supplement: S1 Data — (CSV) [file pone.0268625.s003.csv]

IDN	paex	sex	age	BMI	h1.bl	h1.post	h3.bl	h3.post	b.bl	b.post
3.1	PAExer	female	20	22.8	80	10240	80	453	7	160
3.2	PACtrl	female	31	21.6	5	80	14	1280	5	28
3.3	PACtrl	female	19	24.1	40	2560	7	640	20	453
3.4	PAExer	female	19	26.8	10	640	160	226	28	1280
3.5	PAExer	male	25	22.2	10	3620	40	905	7	160
3.6	SedCtrl	male	19	22	5	2560	5	1280	10	320
3.7	PAExer	male	20	24.5	113	453	20	320	20	160
3.8	PAExer	female	20	21.3	40	1810	57	1810	20	905
3.9	PAExer	male	20	24.5	40	2560	40	80	7	226
3.1	PACtrl	male	24	25	20	14480	10	453	5	453
3.11	PACtrl	male	21	24.3	640	905	80	640	5	1280
3.12	PAExer	female	21	25.1	320	640	40	640	80	320
3.13	SedCtrl	male	22	28.9	2560	20480	320	640	5	80
3.14	PAExer	male	19	24.1	5	2560	226	640	5	28
3.15	PAExer	male	21	26.5	80	3620	20	320	5	40
3.16	PAExer	male	18	19.4	5	2560	80	640	80	1280
3.17	SedExer	female	21	23.5	20	2560	57	320	14	80
3.18	PAExer	male	20	21.3	20	10240	160	320	10	1280
3.19	PACtrl	female	20	22.6	20	2560	20	640	57	320
3.2	PACtrl	female	20	23.2	5	640	10	160	5	80
3.21	PAExer	female	19	22.1	5	1280	20	320	20	453
3.22	PAExer	male	20	23.1	40	2560	57	640	5	113
3.23	PAExer	female	27	23.9	14	2560	20	640	20	1280
3.24	SedCtrl	female	19	36.5	28	905	57	320	20	160
3.25	PAExer	male	21	23.5	5	1810	28	640	5	28
3.26	PAExer	male	21	24.8	57	5120	226	320	10	57
3.27	PAExer	female	19	24.1	160	453	226	320	7	113
3.28	PACtrl	male	18	24.6	5	1810	160	226	5	160
3.29	PAExer	female	20	25.1	5	3620	453	1280	113	905
3.3	PACtrl	female	20	22	320	3620	7	320	5	453
3.31	PACtrl	female	21	29.4	5	1810	40	453	5	57
3.32	PAExer	male	21	22.7	14	1810	10	640	20	640
3.34	PAExer	female	20	23.8	20	10240	320	1810	7	905
3.35	PAExer	female	19	22.7	80	2560	20	1280	14	640
3.36	PACtrl	female	21	24.5	40	453	320	640	80	2560
3.37	PAExer	male	19	23.6	57	320	28	113	20	57
3.38	PAExer	male	20	20.3	40	5120	80	160	226	1280
3.39	PAExer	female	22	22	10	453	20	453	5	113
3.4	PACtrl	female	24	26.6	320	905	40	640	20	320
3.41	PAExer	female	19	22.5	5	3620	20	1280	226	1810
3.42	PAExer	female	19	26	5	3620	40	1280	5	80
3.43	PACtrl	female	19	20.6	57	640	320	1280	453	905
3.44	PAExer	female	20	23.8	10	2560	80	453	226	1280
3.45	PAExer	female	20	25.6	5	320	2560	1810	20	1280
3.46	SedCtrl	male	19	24.7	20	1280	40	1280	57	1280
3.47	PAExer	male	19	23	80	2560	40	226	5	80
3.48	PACtrl	male	20	19.1	40	1280	160	453	40	453
3.49	PAExer	male	19	22.6	40	5120	40	640	5	160
3.5	PAExer	female	20	19.7	20	5120	640	640	80	453
3.51	PAExer	female	20	19.9	10	226	10	1810	40	320
3.52	PAExer	female	19	20.6	10	160	10	905	113	640
3.53	PACtrl	female	21	21	5	40	40	1810	640	1810
3.54	PAExer	male	19	25.7	160	160	20	320	20	160
3.58	PACtrl	male	20	23.2	2560	2560	1280	2560	10	453
3.59	SedExer	male	21	29	80	640	20	3620	28	905
3.6	PAExer	female	19	23.5	20	5120	113	640	5	113
4.1	SedExer	male	21	23.6294896030246	10	905	453	320	28	1280
4.2	PAExer	male	24	23.3886865581877	5	320	40	640	5	80
4.3	PAExer	male	21	22.7903579254931	10	113	80	113	20	640
4.4	PAExer	female	20	26.4547728819408	20	1280	640	640	20	320
4.5	PAExer	female	20	18.5562130177515	40	640	40	320	80	640
4.6	PACtrl	male	20	27.9048908304197	5	160	320	320	5	40
4.7	SedCtrl	male	20	21.8724228190326	160	3620	20	320	20	320
4.8	PACtrl	female	19	27.6838831800974	40	7240	160	226	5	28
4.9	SedCtrl	female	22	26.4380708219837	20	1810	160	160	5	40
4.1	SedCtrl	female	21	22.789572695512	10	2560	20	160	20	640
4.16	SedCtrl	female	19	25.9628123511775	5	160	40	1280	40	2560
4.17	SedCtrl	female	20	19.5023576183432	5	1280	5	160	10	453
4.18	PACtrl	female	28	20.7553925104166	5	1280	40	320	14	453
4.19	PACtrl	female	20	26.0713703764054	5	1810	1280	1280	5	226
4.2	PACtrl	female	22	19.8412698412698	10	640	20	160	5	80
4.26	PAExer	male	21	29.8876947228596	10	2560	453	640	28	7240
4.27	PAExer	male	23	23.0981873697462	NA	1280	80	320	57	640
4.28	PAExer	female	21	22.249911000356	14	1810	160	320	160	5120
4.29	PAExer	female	19	20.4543794287384	5	5120	1280	1280	14	113
4.3	SedExer	female	20	21.1640211640212	80	20480	57	160	5	640
4.31	PACtrl	male	20	22.6115801863959	113	10240	320	320	5	160
4.32	SedCtrl	male	21	24.0493435943866	40	20480	80	160	10	160
4.33	PACtrl	male	19	25.0573602221954	57	1280	80	640	5	5
4.34	PACtrl	female	21	23.4468702937171	20	20480	160	160	10	2560
4.35	PACtrl	male	21	23.5522839292061	640	5120	640	640	80	5120
4.41	PAExer	male	21	22.4122168659626	40	2560	905	1280	20	640
4.42	PAExer	male	20	24.9429147383148	10	1280	640	453	14	320
4.43	SedExer	male	21	22.2569083130998	20	2560	20	160	5	320
4.44	PAExer	female	21	21.1072664359862	40	640	80	113	5	320
4.45	PAExer	female	19	24.3645634827403	80	160	80	80	320	453
4.51	PACtrl	male	27	24.399912762781	20	2560	40	80	20	226
4.52	PACtrl	female	33	28.2101771034919	5	320	5	2560	20	160
4.53	PACtrl	male	22	25.3814685419093	5	640	5	640	20	1280
4.54	PACtrl	male	21	19.1598272755869	40	1280	80	113	20	320
4.55	PACtrl	male	30	22.7127342250717	14	2560	320	640	160	640
4.56	PAExer	male	33	22.2527451446812	40	1810	20	640	80	160
4.57	SedExer	male	24	26.7949380165289	40	3620	5	640	905	1280
4.58	PAExer	male	24	24.6751243902241	5	40	40	160	5	40
4.59	PAExer	female	23	18.732782369146	80	3620	226	320	20	1280
4.6	PAExer	female	25	19.8396594792991	5	1280	5	320	40	226
6.1	PAExer	female	26	24.6965392561983	5	80	5	640	5	80
6.3	PAExer	male	23	23.7953599048186	40	160	80	160	80	80
6.5	PAExer	female	28	22.9440888781548	40	40	160	160	80	160
6.6	PAExer	male	19	24.8015873015873	40	320	80	640	40	1280
6.7	SedExer	male	25	23.3354661447552	5	160	5	20	5	160
6.8	PACtrl	female	30	22.0931700542861	20	20	160	160	80	80
6.9	PAExer	male	27	25.0995015956112	20	160	80	1280	40	160
6.1	PACtrl	male	19	20.6278763971072	20	40	80	320	80	160
6.11	PACtrl	female	23	20.8308175341142	80	160	160	160	80	160
6.12	SedExer	female	18	23.4075091289286	10	20	80	160	40	320
6.13	PAExer	male	19	19.515224509767	80	160	160	160	80	160
6.14	PAExer	male	22	21.4535737137265	10	20	160	160	80	160
6.16	PAExer	male	21	28.3265803721898	40	40	80	80	80	80
6.17	PACtrl	male	25	24.9649464792586	5	10	80	80	80	80
6.19	PAExer	male	22	19.53125	80	160	640	640	160	160
6.2	PAExer	male	24	19.9480597689036	160	160	80	80	80	80
6.21	PAExer	male	27	19.8140527358634	5	40	80	160	40	80
6.22	PAExer	male	28	19.1953027964922	40	80	320	320	160	160
6.23	PAExer	male	30	23.309053069719	10	40	160	320	160	160
6.24	PAExer	male	20	19.5716812826979	40	160	80	640	80	320
6.25	PAExer	female	19	26.5118040651433	5	NA	40	160	320	640
6.26	PAExer	male	19	19.3337299226651	20	160	80	320	80	320
6.27	PAExer	female	21	26.4235698242833	80	160	320	320	320	320
6.29	PAExer	female	25	27.1739130434783	5	160	40	160	40	80
6.3	PAExer	female	21	21.1463199091024	80	160	160	160	40	40
6.31	PACtrl	male	21	17.96875	40	160	40	80	40	80
6.32	PAExer	male	24	24.1684694429421	40	160	80	640	80	160
6.33	PAExer	male	19	18.5528756957328	5	320	80	160	80	160
6.35	SedExer	male	24	18.75	5	80	160	320	80	320
6.36	PAExer	male	30	22.8571428571429	5	20	80	160	80	160
6.37	PAExer	male	28	23.7953599048186	80	160	320	320	160	1280
6.38	PACtrl	female	24	25.1428571428571	5	10	40	320	80	160
6.39	PAExer	male	19	22.5972656091525	20	160	320	320	640	640
6.41	PAExer	male	21	21.5138585105239	20	80	160	160	160	80
6.42	SedCtrl	male	21	22.5827091723437	20	40	160	320	80	160
6.43	PACtrl	male	26	19.4674012855831	5	NA	320	320	160	160
6.44	PAExer	male	27	18.9035916824197	5	40	160	640	80	320
6.45	PACtrl	female	26	24.7251829329413	80	160	80	160	160	160
6.46	PACtrl	male	19	25.7629805786762	80	80	80	80	160	640
6.47	PAExer	female	20	20.6037803457852	20	320	80	160	80	320
6.49	SedExer	male	20	24.4472789115646	10	160	160	320	160	320
6.5	PAExer	male	20	20.8979591836735	20	160	80	160	80	640
6.51	PAExer	male	20	24.5389649018441	40	160	160	320	40	640
6.52	PAExer	female	22	24.1516725033209	5	160	40	640	20	160
6.54	PACtrl	female	19	25	20	160	80	320	80	320
6.55	PAExer	female	22	24.4998595549452	80	160	80	160	80	320
6.56	PACtrl	female	20	21.9713358572201	40	320	160	640	80	320
6.57	PAExer	male	21	22.65625	NA	80	NA	160	NA	160
6.58	PAExer	male	21	17.6253805479891	20	20	320	320	640	640
6.59	PAExer	female	25	21.304128266633	40	160	160	320	80	320
6.6	PAExer	male	20	22.0385674931129	40	320	320	640	160	160
6.65	PAExer	female	21	19.9183673469388	20	320	80	640	40	640
6.66	PAExer	female	25	30.2469135802469	80	80	320	640	160	160
6.67	PAExer	female	19	19.6554514972829	40	640	20	320	5	160
6.68	PAExer	female	23	23.4567901234568	80	160	320	640	80	160
6.69	PAExer	female	23	26.8518518518519	40	40	160	320	320	320
6.7	PAExer	male	24	22.1367397300044	20	40	640	640	160	320
6.72	PAExer	female	21	23.5102040816327	10	160	80	160	40	2560
6.74	PAExer	male	22	22.4996371026274	80	320	640	640	160	320
6.75	PACtrl	male	26	26.9526636662517	40	160	160	320	160	160
6.76	SedExer	male	22	20.5456936226167	40	160	80	160	80	640
6.77	PAExer	male	23	24.023808670085	20	20	80	160	640	640
6.78	PACtrl	male	22	19.7210369679802	10	1280	80	1280	80	160
6.79	PACtrl	male	20	22.8328793462586	20	40	320	320	160	320
6.81	PACtrl	female	26	24.7251829329413	20	80	160	320	80	160
6.82	PAExer	male	18	20.1347797501644	40	640	80	640	80	320
6.83	PAExer	female	18	28.4005479635136	20	640	80	640	160	160
6.84	PAExer	female	23	26.528510346119	5	40	160	160	160	160
5.1	SedCtrl	male	73	23.2438016528926	10	320	40	160	20	80
5.2	SedCtrl	male	78	26.9082875864761	5	10	10	10	10	10
5.3	PAExer	male	84	23.3348808896701	20	80	40	160	20	80
5.4	PAExer	male	87	25.9526942691301	10	80	20	80	40	80
5.5	PACtrl	male	70	33.1829657681741	20	320	40	320	80	320
5.6	PAExer	male	71	20.9294673739457	10	160	5	640	10	40
5.7	NA	male	85	39.296875	160	160	20	80	80	80
5.8	SedExer	male	81	29.0262463712821	5	5	5	5	20	40
5.9	PAExer	male	67	20.7858049592054	20	80	5	640	10	80
5.1	PACtrl	male	72	24.6815372211771	20	80	160	320	20	80
5.11	PAExer	male	66	26.2804434227545	10	40	80	160	20	40
5.12	SedExer	male	78	23.7953599048186	20	20	10	80	10	40
5.13	PACtrl	male	67	30.7917781383857	5	40	5	40	5	640
5.14	PAExer	male	85	24.0904137085999	5	20	5	80	20	40
5.15	SedCtrl	male	67	28.1214493119556	20	20	80	40	40	20
5.16	SedCtrl	male	68	23.4425078599554	NA	NA	80	640	20	80
5.17	SedCtrl	male	67	28.3265803721898	20	40	5	160	20	80
5.18	SedExer	male	73	30.4121143602916	10	80	10	160	10	160
5.19	PAExer	male	72	20.6347769787178	5	20	40	40	20	80
5.21	SedCtrl	male	66	30.5399743709763	5	320	5	160	5	20
5.22	PAExer	male	66	27.5951627302979	40	320	5	160	40	80
5.23	PACtrl	male	70	31.3418973953918	40	80	20	80	40	80
5.49	PACtrl	female	73	26.3251133786848	10	5	40	80	5	10
5.5	SedExer	female	80	23.7387593354671	10	10	80	80	80	80
5.51	PACtrl	female	82	24.7318763807238	40	320	40	320	40	80
5.52	PAExer	female	73	20.125503838996	5	160	5	80	5	10
5.53	SedCtrl	female	87	25.919915793167	160	160	10	80	40	80
5.54	SedExer	female	80	18.3207369650851	5	10	5	20	10	20
5.55	PACtrl	female	83	28.1476002629849	5	20	160	320	40	320
5.56	SedExer	female	74	30.2535374495574	5	5	5	40	5	5
5.57	SedExer	female	76	20.7470025586819	10	40	40	320	20	80
5.58	PAExer	female	68	27.4882334277388	10	20	80	80	10	40
5.59	PACtrl	female	70	27.2343861082512	5	320	160	640	5	80
5.6	PACtrl	female	67	20.9420118343195	80	160	40	80	40	160
5.61	SedExer	female	67	40.6993233993649	20	80	80	160	20	80
5.62	SedCtrl	female	77	33.542213112631	40	80	NA	640	40	80
5.63	PAExer	female	71	19.8848673855929	5	80	40	80	80	160
5.65	SedCtrl	female	76	38.0859375	20	80	10	160	20	20
5.66	SedExer	female	65	27.0899316362574	5	160	5	40	20	40
5.67	PACtrl	female	65	22.8272538448972	5	10	10	80	10	10
5.68	PAExer	female	74	31.6134419454056	80	160	20	40	80	80
5.69	PACtrl	female	67	30.5824084019573	5	160	5	40	10	160
5.7	PACtrl	female	69	26.082136558327	5	20	20	160	20	160
5.71	PAExer	female	80	28.2186948853616	20	20	80	80	10	40
5.72	PAExer	female	74	26.8383273970961	5	80	10	80	80	320
1.1	SedExer	male	20	21.8647259727409	10	320	320	453	80	640
1.2	PAExer	male	20	26.5831758034026	10	7240	226	453	10	160
1.3	PACtrl	male	20	20.619253650622	20	1280	160	320	40	640
1.4	PAExer	male	18	19.6051919956733	10	2560	10	226	20	905
1.5	SedCtrl	male	20	26.3128112267995	40	5120	10	160	40	905
1.6	PAExer	male	22	22.096807907074	57	320	10	320	10	2560
1.7	PAExer	male	20	24.3438094940857	28	905	20	640	226	226
1.8	SedCtrl	male	20	27.411529289219	NA	1810	NA	80	NA	160
1.9	SedExer	male	21	20.6037803457852	14	453	10	160	57	1280
1.1	SedExer	male	20	20.5150864789799	10	1810	28	640	57	5120
1.11	PAExer	male	21	27.7767061455962	10	905	40	160	10	640
1.12	PAExer	male	19	22.2040816326531	80	1280	40	160	10	1280
1.13	PACtrl	male	19	22.7903289734443	80	905	160	905	20	3620
1.14	PAExer	male	20	21.8358948517679	320	453	80	905	57	2560
1.15	SedExer	male	20	21.9773511187082	80	640	10	453	10	80
1.16	SedExer	male	19	25.1952632905014	20	640	10	640	20	80
1.17	SedExer	male	20	19.9251298152397	160	1280	10	113	10	453
1.18	NA	male	25	25.3422004132231	10	640	10	10	10	453
1.19	SedExer	male	25	21.3859363528999	80	3620	57	160	10	113
1.2	PAExer	male	19	22.3402970655718	20	2560	10	160	160	2560
1.21	PAExer	male	19	20.3804347826087	160	320	20	905	20	80
1.22	PAExer	male	19	22.435212600348	20	5120	320	320	10	320
1.23	PAExer	male	19	22.6421929718633	40	1810	160	640	160	160
1.24	PACtrl	male	19	22.4912450187175	80	905	10	80	40	640
1.25	SedExer	male	23	22.8571428571429	160	320	80	113	10	80
1.26	PAExer	male	18	21.0667582160357	80	3620	10	453	10	226
1.27	NA	male	19	24.4192790207869	113	2560	10	320	10	320
1.28	SedExer	male	23	24.0740740740741	10	640	57	226	10	160
1.29	PAExer	male	21	24.5434623813002	160	320	10	905	14	160
1.3	PACtrl	male	18	22.0243225126879	10	3620	10	226	14	3620
1.31	SedCtrl	male	20	23.7021620996647	113	5120	320	320	113	1280
1.32	PAExer	male	19	23.9248582230624	10	640	80	226	14	160
1.33	SedExer	male	23	22.2040816326531	28	640	10	640	14	226
1.34	PAExer	male	19	24.0274906708905	160	3620	10	640	28	160
1.35	SedCtrl	male	20	20.7956088727931	40	5120	10	1280	40	1280
1.36	PAExer	male	20	25.3086419753086	10	2560	40	2560	14	453
1.37	PACtrl	male	21	26.0932752014797	10	160	10	226	10	320
1.38	SedExer	male	24	26.5559659351058	320	320	160	320	80	320
1.39	PACtrl	male	20	23.514269448776	10	320	320	320	40	1280
1.4	PACtrl	male	20	20.5638912757691	10	2560	20	640	80	226
1.41	PAExer	male	18	20.9885115515718	20	1280	80	1280	28	1810
1.42	SedExer	male	21	23.4834766862834	20	1810	80	80	80	640
1.43	SedExer	male	20	24.9307479224377	20	2560	80	320	57	2560
1.44	PAExer	male	23	21.3859363528999	10	320	10	1280	160	640
1.45	PAExer	male	27	27.7176852352623	10	1280	160	320	20	320
1.46	PAExer	male	21	27.2311136356043	20	1280	80	640	20	1280
1.47	PAExer	male	19	21.6488996386873	10	1810	10	320	10	226
1.48	SedExer	male	19	24.0317093723667	20	2560	160	160	28	320
1.49	PACtrl	male	18	25.4640108646446	80	1280	113	160	28	320
1.5	SedExer	male	18	23.6734693877551	10	320	28	1280	28	320
1.51	PAExer	male	19	22.7833088854905	10	453	10	20	10	226
1.52	SedExer	male	18	23.5035560575074	40	453	40	640	20	226
1.53	PAExer	male	18	20.9342560553633	10	226	20	320	10	80
1.54	SedExer	male	20	24.7842575173938	40	320	14	226	160	1280
1.55	PAExer	male	18	18.1749131944444	113	640	160	1810	28	160
1.56	PACtrl	male	23	24.5326612056291	28	1280	40	226	10	453
1.57	SedCtrl	male	18	22.4981738495252	113	1280	226	640	320	453
1.58	PACtrl	male	19	27.0640515887601	14	2560	40	453	10	453
1.59	PAExer	male	19	21.4643050297458	226	453	40	320	20	226
1.6	SedExer	male	25	23.2550186382135	10	113	10	320	20	453
1.61	SedExer	male	18	21.2244897959184	160	905	10	1280	40	57
1.62	PACtrl	male	19	26.2345679012346	28	453	80	80	20	160
1.64	SedExer	male	22	20.2626665045653	1280	1810	320	320	10	160
1.65	PAExer	male	20	21.3839419960573	905	905	113	160	1280	1810
1.66	PACtrl	male	22	22.7420481670516	113	160	40	80	20	226
1.67	SedExer	male	20	20.8359588321781	80	320	40	320	10	226
1.68	PAExer	male	19	23.1836734693878	57	113	20	1810	10	905
1.69	PAExer	male	19	24.9463579059908	113	226	320	320	14	160
1.7	NA	male	18	19.7899709534297	20	453	14	640	10	113
1.71	SedExer	male	21	20.1877811714134	320	226	28	320	40	453
1.72	SedExer	male	20	21.327645961077	160	160	80	320	14	160
1.73	PACtrl	male	20	22.7583067819754	57	640	10	905	57	453
1.74	SedExer	male	19	26.1224489795918	80	226	57	453	20	640
1.75	SedExer	male	20	23.8754325259516	10	1280	10	1810	57	320
1.76	SedExer	male	19	22.6904844490693	40	320	10	640	10	57
1.77	NA	male	19	26.2975778546713	28	453	28	113	28	226
1.101	PACtrl	female	20	27.9430976919727	10	640	57	226	10	226
1.102	PAExer	female	21	22.1002895900015	10	2560	10	113	113	640
1.103	PAExer	female	21	26.6727632982777	28	1280	14	320	10	640
1.104	SedExer	female	21	19.7231833910035	10	1810	10	453	20	113
1.105	SedExer	female	19	23.2434080170706	80	113	113	160	20	40
1.106	SedExer	female	19	22.8057199211045	453	453	160	160	20	28
1.107	SedExer	female	20	18.6709343087944	28	1280	453	640	10	80
1.108	PAExer	female	21	23.8367346938776	10	1810	10	160	57	320
1.109	PAExer	female	24	24.7554643159039	10	113	160	320	10	10
1.11	SedCtrl	female	20	26.3100595151691	10	905	113	453	20	640
1.111	PAExer	female	19	21.0076677987465	14	905	80	453	10	1280
1.112	PACtrl	female	19	27.3796646836128	10	453	20	57	10	160
1.113	SedExer	female	19	22.3132784291452	10	1810	40	226	10	226
1.114	SedExer	female	24	30.299204645878	10	640	113	160	28	5120
1.116	PAExer	female	18	22.3214285714286	10	2560	40	3620	20	905
1.117	PAExer	female	18	21.0828132906055	28	640	10	40	10	57
1.118	PAExer	female	20	23.6652443615762	10	1280	453	640	28	320
1.119	PACtrl	female	20	20.8325296091972	10	2560	160	226	14	80
1.12	PAExer	female	18	18.4425458240807	226	453	320	320	226	905
1.121	SedExer	female	24	20.307412205455	10	453	80	905	160	320
1.122	PAExer	female	19	26.8135904499541	113	640	453	640	10	160
1.123	PAExer	female	23	33.6855784685886	14	1810	57	113	10	80
1.124	SedCtrl	female	19	24.6965392561983	1810	2560	1810	1810	20	320
1.125	PAExer	female	19	26.643598615917	40	905	80	905	10	226
1.126	SedExer	female	19	20.0061557402278	453	453	226	320	20	80
1.127	SedExer	female	21	21.1552942020151	10	640	10	640	14	1280
1.128	PAExer	female	32	20.8308175341142	10	57	20	640	10	453
1.129	PACtrl	female	18	19.0311418685121	28	640	40	320	57	226
1.13	PACtrl	female	19	20.8209399167162	113	453	10	905	10	226
1.131	PAExer	female	26	16.7311124330755	10	640	10	453	20	640
1.132	PACtrl	female	19	24.4646016033723	28	113	57	320	10	14
1.133	SedExer	female	24	19.4320927138406	20	3620	10	226	10	113
1.134	NA	female	29	19.1843677069736	10	640	10	28	40	640
1.135	PAExer	female	19	23.8754325259516	14	3620	57	640	28	160
1.136	PAExer	female	27	20.2020202020202	10	1810	10	40	80	160
1.137	SedExer	female	18	18.4425458240807	453	453	320	640	10	20
1.138	SedCtrl	female	20	27.7767061455962	28	1280	28	1280	20	1810
1.139	PAExer	female	19	29.5525494276795	113	320	14	1280	20	1280
1.14	PAExer	female	20	24.023808670085	10	453	20	640	10	40
1.141	PAExer	female	19	22.4996371026274	28	226	10	453	10	80
1.142	PAExer	female	20	18.9387755102041	57	226	14	1280	28	226
1.143	PAExer	female	21	29.7441998810232	10	3620	226	320	226	640
1.144	SedExer	female	20	22.2040816326531	320	453	10	160	10	80
1.145	SedCtrl	female	20	23.9360623149012	20	640	40	640	10	640
1.146	PAExer	female	20	23.0400201994698	10	1810	10	1280	10	40
1.147	PAExer	female	20	25.7116620752984	57	640	14	57	20	640
1.148	SedExer	female	22	19.7210369679802	10	453	40	2560	28	1280
1.149	PAExer	female	20	22.7583067819754	14	1280	10	640	80	1280
1.15	PACtrl	female	21	24.1632653061224	40	640	28	320	20	320
1.151	SedExer	female	20	22.0603537981269	10	640	10	226	10	226
1.152	SedCtrl	female	18	18.2867797339453	14	1280	80	113	40	320
1.153	SedExer	female	25	31.3779891663364	10	2560	10	1280	10	1280
1.154	PAExer	female	22	22.4548897304522	160	905	10	453	80	453
1.155	NA	female	20	22.3765432098765	20	226	57	113	40	905
1.156	SedExer	female	23	23.6340330075308	453	640	14	1810	10	160
1.157	SedCtrl	female	19	20.2020202020202	14	1810	57	640	10	226
1.158	SedCtrl	female	19	20.0796012764889	10	905	10	640	10	453
1.159	PAExer	female	18	18.7601406165495	28	905	453	453	14	160
1.16	PAExer	female	20	22.5827091723437	57	453	20	160	10	113
1.161	SedExer	female	NA	20.3377643417322	14	1810	10	57	10	160
1.162	PAExer	female	18	18.6122448979592	10	1280	40	1280	20	160
1.163	SedExer	female	18	20.9366391184573	160	453	80	226	1810	5120
1.164	PAExer	female	25	19.4869614512472	10	80	57	320	113	905
1.165	PACtrl	female	19	20.8979591836735	28	1280	57	640	10	160
1.166	SedExer	female	19	24.7675659198293	10	453	28	2560	20	320
1.167	SedExer	female	20	20.0184240362812	453	453	14	28	40	40
1.168	PAExer	female	28	20.7008167413151	20	160	40	80	20	453
1.169	NA	female	20	21.5138585105239	10	1280	113	160	10	453
1.17	PAExer	female	20	23.1404958677686	10	905	10	1280	160	905
1.171	SedExer	female	21	23.1677433726888	10	453	14	640	14	226
1.172	PACtrl	female	20	19.5859240029194	80	453	40	905	40	320
1.173	PAExer	female	21	25	10	320	14	113	160	226
1.174	PACtrl	female	19	22.7189744005842	57	453	10	160	10	160
1.175	PAExer	female	18	23.0545624644993	160	640	113	320	10	640
1.176	PAExer	female	23	19.2893792677752	20	2560	10	40	10	80
1.177	NA	female	19	16.4292038225281	113	320	10	640	226	1810
1.178	PAExer	female	21	19.9572844088092	10	640	80	453	20	160
1.179	PAExer	female	19	19.0192746259983	113	905	20	453	10	80
1.18	PAExer	female	20	22.9883170088915	160	320	320	320	20	80
1.2	PACtrl	female	20	23.4375	453	226	10	57	80	2560
2.1	PAExer	male	20	20.4361580022956	20	453	10	28	320	320
2.2	SedExer	male	21	28.2412158277894	160	640	80	320	453	2560
2.3	PAExer	male	20	21.1973624592944	10	160	40	226	640	1280
2.4	PAExer	male	21	20.2341495789273	80	640	40	640	113	2560
2.5	SedCtrl	male	20	22.6940189315895	40	1280	20	226	113	2560
2.6	PAExer	male	21	23.9246640293608	10	1280	20	160	80	640
2.7	PACtrl	male	20	27.9778393351801	10	2560	10	10	640	640
2.8	SedExer	male	21	25.7370571923021	10	905	20	1280	57	2560
2.9	PAExer	male	20	21.6481828789705	10	1280	10	80	226	2560
2.1	PACtrl	male	20	25.9345406163555	20	640	10	20	320	1810
2.11	PAExer	male	20	23.5782047790663	10	57	10	40	57	905
2.12	SedExer	male	19	22.067375144343	40	1280	40	80	320	640
2.13	PACtrl	male	26	22.343515592582	10	40	10	20	640	3620
2.14	SedExer	male	24	21.507274755435	28	640	14	226	453	1280
2.15	SedExer	male	21	20.0864659589326	40	453	20	640	640	1280
2.16	PAExer	male	20	25.3350019840664	20	2560	10	160	113	453
2.17	SedExer	male	21	23.6134890892377	20	113	10	57	2560	1280
2.18	SedExer	male	20	25.6685982286834	10	1280	57	320	453	1810
2.19	PAExer	male	22	21.9774466150046	10	226	80	113	640	905
2.2	SedExer	male	20	21.6296487603306	28	905	10	14	226	1280
2.21	SedCtrl	male	27	19.4444444444444	40	320	160	320	905	1810
2.22	SedExer	male	21	28.9940669548176	10	905	10	10	320	453
2.23	PACtrl	male	19	20.8740962576333	20	160	10	640	320	2560
2.24	PAExer	male	21	21.4423458483302	14	640	10	40	226	453
2.25	SedExer	male	19	27.1720773128167	20	453	14	640	320	2560
2.26	PACtrl	male	19	26.9686459042891	80	113	80	113	640	453
2.27	PAExer	male	19	20.6909783572366	20	160	10	14	113	226
2.28	SedExer	male	20	20.7877274621638	640	640	14	80	160	905
2.29	PAExer	male	20	17.7475967218668	10	1280	10	80	113	1280
2.3	PAExer	male	21	22.2825921064681	14	1280	10	40	1280	1810
2.32	SedExer	male	25	21.9475051509451	10	160	57	226	320	2560
2.33	SedCtrl	male	22	23.6451260662885	160	640	10	28	57	1280
2.34	PAExer	male	25	18.2852185130902	160	320	40	113	1810	1810
2.35	PACtrl	male	18	24.461831551914	10	1280	10	40	453	905
2.36	SedExer	male	24	25.1362384121941	80	160	10	40	1280	1810
2.37	SedExer	male	24	20.8011134268714	10	40	10	57	80	7240
2.38	SedExer	male	22	28.3016086712984	40	320	10	226	640	640
2.39	NA	male	26	23.8795836774971	10	320	80	2560	113	1810
2.4	SedExer	male	34	20.9625294785571	40	320	80	226	640	640
2.41	SedExer	male	24	22.357124821143	10	1280	10	20	40	905
2.42	SedCtrl	male	21	21.585798816568	20	160	10	40	80	226
2.43	PACtrl	male	21	22.9209710743802	160	226	40	160	320	905
2.44	SedCtrl	male	20	20.9590590550694	20	320	40	453	226	1810
2.45	PAExer	male	21	22.1355935492635	20	160	10	10	453	1280
2.46	SedExer	male	20	21.9678575557868	10	453	20	1280	320	640
2.47	PAExer	male	22	23.3485027848396	10	905	20	453	640	905
2.48	PACtrl	male	19	21.2228082768952	10	640	20	640	113	640
2.49	PAExer	male	18	20.9938212559816	10	320	10	10	905	1280
2.5	PAExer	male	19	25.3788047347811	10	160	10	10	226	2560
2.51	PAExer	male	19	25.7927058227933	10	57	10	40	160	1810
2.52	SedExer	male	19	22.488327342524	80	640	28	57	226	640
2.53	SedCtrl	male	29	23.9936733482115	453	453	40	57	113	640
2.54	PAExer	male	35	26.1961873500821	20	320	80	160	226	640
2.55	SedExer	male	18	22.7796241362018	10	57	10	40	20	320
2.56	SedExer	male	21	23.8301087611976	10	80	10	10	57	905
2.57	PAExer	male	21	23.6741195821939	57	905	113	320	160	2560
2.58	PACtrl	male	18	21.6481828789705	80	640	10	113	905	1280
2.59	SedExer	male	19	20.9482245586193	20	320	28	40	453	1280
2.6	SedExer	male	19	25.7386261815236	40	320	10	40	80	1280
2.61	PAExer	male	21	20.9876543209877	10	226	10	10	40	640
2.62	SedExer	male	22	21.0796521857389	10	453	20	160	160	2560
2.63	SedExer	male	22	25.7116620752984	113	160	20	320	160	1280
2.64	PAExer	male	20	22.9071778803821	20	640	10	160	113	1280
2.65	PACtrl	male	21	21.7431954669786	10	640	10	1280	160	5120
2.66	NA	male	21	23.5613910645285	10	640	10	57	905	1810
2.67	SedExer	male	18	25.651253256106	10	160	10	10	320	905
2.68	PAExer	male	20	21.1230133889729	10	80	10	40	453	1280
2.69	SedExer	male	22	21.7958311840222	40	1280	10	10	57	1280
2.7	PAExer	male	21	26.1627872406465	40	453	10	453	320	905
2.71	PACtrl	male	19	21.2584760120645	10	640	320	640	40	640
2.72	SedCtrl	male	18	20.4078393313485	10	905	10	57	640	905
2.73	PAExer	male	23	21.8245235557704	10	640	10	160	320	1280
2.74	SedExer	male	20	21.4524620230323	20	905	10	40	10	640
2.75	PAExer	male	23	20.1771485243323	10	453	10	80	80	453
2.76	SedExer	male	20	26.5581759969705	10	320	14	320	226	1280
2.77	PAExer	male	19	22.6565591514653	20	1280	10	320	640	905
2.78	PACtrl	male	19	22.9300531467676	40	905	10	160	113	5120
2.79	PAExer	male	19	22.0327406526098	10	640	40	320	160	905
2.8	PAExer	male	19	22.2250604447561	10	453	10	320	160	640
2.101	SedExer	female	20	21.4847361515907	28	57	10	14	453	453
2.102	PACtrl	female	18	19.1210172659309	10	1280	10	453	1280	1280
2.103	PAExer	female	18	22.1002895900015	20	1810	40	320	320	640
2.104	SedExer	female	20	21.8724228190326	40	2560	20	640	160	905
2.105	PAExer	female	20	20.0283277857208	10	160	20	80	453	640
2.106	SedExer	female	20	19.2470483403876	28	640	20	80	5120	2560
2.107	PAExer	female	20	22.038567493113	10	1280	10	226	113	5120
2.108	SedCtrl	female	21	21.6041047799082	10	320	10	320	57	320
2.109	PACtrl	female	21	26.0275824770146	10	40	10	10	28	640
2.11	SedExer	female	22	21.6796875	20	80	20	160	640	1280
2.111	PAExer	female	30	18.4660618881997	10	905	10	40	226	905
2.112	SedExer	female	20	20.5191340925413	113	1810	10	160	320	7240
2.113	SedExer	female	20	19.2411033948178	14	1810	10	160	1280	1280
2.114	SedExer	female	22	25.3593239653637	20	113	10	10	320	905
2.115	SedCtrl	female	28	20.3250154747277	10	453	10	10	226	1280
2.116	SedExer	female	20	24.8263524429313	20	640	10	1280	640	1280
2.117	PAExer	female	21	23.7024201264907	113	113	80	113	226	2560
2.118	SedExer	female	20	22.7302783839185	10	640	20	320	40	1280
2.119	SedExer	female	25	23.3377675091601	10	2560	10	10	640	1280
2.12	PACtrl	female	26	31.7813022653447	10	1810	40	1280	40	640
2.121	PAExer	female	20	21.8276307833448	10	57	10	57	453	640
2.122	SedExer	female	20	21.054314421563	226	320	20	80	320	640
2.123	NA	female	24	24.126141116212	10	113	10	113	320	2560
2.124	PACtrl	female	21	21.0771952275208	10	80	10	320	320	1280
2.125	SedCtrl	female	20	21.8031984183443	10	1280	10	1280	160	1280
2.126	PAExer	female	19	24.1221979765919	10	905	10	160	160	1280
2.127	SedExer	female	20	20.2700971320107	40	226	10	453	10	1280
2.128	PAExer	female	20	23.2457800984424	10	905	14	57	57	160
2.129	SedExer	female	24	35.7334777332331	80	640	10	10	40	226
2.13	SedExer	female	19	23.3066800530675	57	1280	57	320	160	905
2.131	PAExer	female	25	20.9085751642369	40	1280	10	20	320	1280
2.132	SedExer	female	20	25.9718939218073	20	1280	14	80	1280	1280
2.133	PAExer	female	22	22.677014715321	10	2560	10	20	905	5120
2.134	PACtrl	female	21	22.1192983620314	20	226	10	20	2560	2560
2.135	SedExer	female	19	23.4565584537437	160	1280	80	226	640	2560
2.136	SedExer	female	20	21.8775510204082	20	40	14	40	320	226
2.137	SedCtrl	female	20	22.2428692538725	453	640	40	113	640	640
2.138	SedExer	female	20	21.5871052081192	10	160	10	20	453	905
2.139	SedExer	female	20	31.9795915383828	10	640	10	10	28	113
2.14	SedExer	female	21	23.8805970149254	40	640	40	320	640	2560
2.141	PACtrl	female	20	22.1367397300044	10	113	20	57	113	1280
2.142	SedExer	female	20	22.9853975121687	10	640	20	1280	640	1810
2.143	SedExer	female	18	21.0574784932953	10	10	80	160	905	905
2.144	PAExer	female	20	NA	10	2560	20	905	80	1280
2.145	SedCtrl	female	20	19.9797538494326	10	160	10	160	40	1810
2.146	PAExer	female	18	20.6727556248608	40	640	40	160	905	905
2.147	SedExer	female	21	22.0283435737733	1280	1280	226	640	640	640
2.148	SedExer	female	24	23.3376844270401	10	160	10	80	453	1810
2.149	PACtrl	female	21	21.3039485766759	10	160	10	640	160	3620
2.15	SedExer	female	18	21.1679085172997	20	453	10	160	320	905
2.151	SedExer	female	21	23.9389897746315	226	453	14	57	320	2560
2.152	SedExer	female	21	19.0224007791575	10	1810	10	2560	905	2560
2.153	PAExer	female	19	21.3655072736984	10	1280	10	20	320	1280
2.154	SedCtrl	female	25	25.0573602221954	10	40	10	10	40	160
2.155	SedExer	female	23	20.6575400021008	20	160	10	160	113	1280
2.156	SedExer	female	24	20.8331286052613	10	160	57	80	905	1280
2.157	SedExer	female	20	24.8754671923682	10	320	10	10	113	2560
2.158	SedExer	female	20	19.1930361759204	10	160	10	226	40	905
2.159	PACtrl	female	22	20.4761476377239	40	80	28	1280	320	1280
2.16	PAExer	female	22	22.4087867693473	10	113	10	40	320	1280
2.161	SedExer	female	20	29.6206859586665	10	3620	10	80	160	1810
2.162	PACtrl	female	21	24.1588179685585	10	2560	10	160	320	2560
2.163	SedExer	female	21	21.0498179023689	10	640	20	160	640	1810
2.164	SedExer	female	22	21.2838337576502	40	57	10	20	226	320
2.165	PAExer	female	20	24.1115074646585	40	640	10	80	226	1810
2.166	SedExer	female	20	20.5498866213152	10	40	20	28	1810	1280
2.167	SedExer	female	21	19.3344676221005	10	640	10	320	226	1280
2.168	SedExer	female	22	22.2842726418362	10	80	80	320	320	1810
2.17	PACtrl	female	20	20.3497492910887	10	80	10	40	640	1810
2.171	SedExer	female	19	26.6721097527681	10	320	20	226	640	1810
2.172	SedExer	female	19	22.3353798745571	10	1280	10	20	453	1280
2.173	SedExer	female	20	18.0857456273096	40	2560	40	2560	905	1810
2.174	PAExer	female	18	20.7156938086805	10	80	20	320	113	640
2.176	PAExer	female	18	25.1903258776143	20	57	10	28	80	905
2.177	SedCtrl	female	20	18.8706633763972	10	113	10	160	14	905
2.178	SedExer	female	21	20.2270257215312	10	905	10	160	453	905
2.179	SedExer	female	20	26.4462809917355	10	80	10	10	57	1280
2.18	SedCtrl	female	18	21.7192501143118	10	80	10	57	453	2560
2.2	PACtrl	female	19	18.187102963142	20	640	160	160	640	1280
2.201	SedCtrl	female	20	25.8395736470348	10	640	20	320	640	640
7.202	SedCtrl	female	72	18.3966699149816	5	5	5	5	5	5
7.203	SedCtrl	female	68	22.1082787574779	320	640	40	80	5	5
7.204	SedCtrl	female	69	22.8251651630704	5	20	80	40	5	5
7.205	SedCtrl	male	NA	31.793649732061	320	320	5	5	5	5
7.206	SedCtrl	male	73	28.1347106743932	5	5	5	40	40	40
7.207	SedCtrl	female	73	29.0760884353741	20	10	40	20	20	10
7.208	SedCtrl	female	65	32.4192176870748	80	80	40	80	20	10
7.209	PACtrl	male	84	28.2405020624718	160	80	5	5	40	20
7.21	SedCtrl	female	66	22.2946675963671	5	5	5	320	10	40
7.211	SedCtrl	female	68	27.2672126746615	40	80	1280	320	10	10
7.212	SedExer	male	82	26.9517330741821	160	80	20	10	10	10
7.213	PAExer	female	NA	27.8020808753189	40	20	20	10	5	5
7.214	PAExer	female	70	35.5982458013943	80	20	320	320	5	5
7.215	SedExer	female	75	32.206021413126	20	320	80	80	5	5
7.216	SedExer	female	80	30.1281204739551	640	640	160	80	5	10
7.218	PAExer	female	72	27.3146589756816	160	160	40	40	5	10
7.219	SedExer	male	72	41.7043627430923	NA	160	NA	640	NA	5
7.22	PAExer	female	75	27.6523220246164	5	40	5	80	5	20
7.221	PAExer	male	72	21.1398458531225	40	40	80	80	5	20
7.222	PAExer	female	83	23.328947491205	20	80	80	80	5	5
7.223	SedExer	female	74	28.523397017523	10	10	80	40	20	20
7.224	PAExer	male	67	25.3680827055705	160	80	40	40	5	5
7.225	PAExer	male	73	29.7119242174187	20	40	5	10	5	5
7.226	SedExer	female	71	32.6497296194266	20	10	80	160	10	10
7.227	PAExer	female	74	20.8172843774792	5	5	320	640	5	5
7.228	PAExer	male	73	24.2720280717401	20	20	40	20	5	10
